# Supplementary material for: Adaptive evolution of odorant receptors is associated with elaborations of social organization in ants
Source: Mol Biol Evol. 2026 Apr 17;43(5):msag103. doi: 10.1093/molbev/msag103 (PMC13166875; doi:10.1093/molbev/msag103)
Supplement: msag103_Supplementary_Data [file msag103_supplementary_data.zip]

Archive with 4 entries (4 files):
- Supplementary Table S1 - Genomes_ORs data.xlsx
- Supplementary Table S2 - PGLS.pdf
- Supplementary Table S3 - Positive selection.pdf
- Supplementary_figures.pdf
